# Supplementary material for: Effect of Long-Term Taurine Supplementation on the Lipid and Glycaemic Profile in Adults with Overweight or Obesity: A Systematic Review and Meta-Analysis
Source: Nutrients. 2024 Dec 27;17(1):55. doi: 10.3390/nu17010055 (PMC11722866; doi:10.3390/nu17010055)
Supplement: Supplementary file 1 [file nutrients-17-00055-s001.zip]

Archive with 1 entries (1 files):
- nutrients-3373004-supplementary.pdf
